# Supplementary material for: Design, Synthesis, Molecular Modeling, and Anticancer Evaluation of New VEGFR-2 Inhibitors Based on the Indolin-2-One Scaffold
Source: Pharmaceuticals (Basel). 2022 Nov 15;15(11):1416. doi: 10.3390/ph15111416 (PMC9698773; doi:10.3390/ph15111416)
Supplement: Supplementary file 1 [file pharmaceuticals-15-01416-s001.zip]

Archive with 1 entries (1 files):
- pharmaceuticals-2007509-supplementary.pdf
